# Supplementary material for: Stereological Study of Amygdala Glial Populations in Adolescents and Adults with Autism Spectrum Disorder
Source: PLoS One. 2014 Oct 17;9(10):e110356. doi: 10.1371/journal.pone.0110356 (PMC4201518; doi:10.1371/journal.pone.0110356)
Supplement: Data S1 — Raw cell number, nucleator, nuclei volume, and covariate data for all cases. (XLSX) [file pone.0110356.s004.xlsx]

## Sheet: Final Data Clean
Case	Diagnosis	Age (years)	PMI (hours)	Hemisphere	Amyg Volume	Whole_Num_Astro	Whole_Num_Endo	Whole_Num_Micro	Whole_Num_Olig	Whole_Num_Glia	Whole_Num_Neuron	Whole_Num_All	Whole_Nuc_Astro	Whole_Nuc_Endo	Whole_Nuc_Micro	Whole_Nuc_Oligo	Whole_Nuc_Micro_Inner	Acc_B_Num_Astro	Acc_B_Num_Endo	Acc_B_Num_Micro	Acc_B_Num_Olig	Acc_B_Num_Neuron	Acc_B_Nuc_Astro	Acc_B_Nuc_Endo	Acc_B_Nuc_Micro	Acc_B_Nuc_Oligo	Acc_B_Nuc_Micro_Inner	Basal_Num_Astro	Basal_Num_Endo	Basal_Num_Micro	Basal_Num_Olig	Basal_Num_Neuron	Basal_Nuc_Astro	Basal_Nuc_Endo	Basal_Nuc_Micro	Basal_Nuc_Oligo	Basal_Nuc_Micro_Inner	Central_Nuc_Micro_Inner_Var	Central_Num_Endo	Central_Num_Micro	Central_Num_Olig	Central_Num_Neuron	Central_Nuc_Astro	Central_Nuc_Endo	Central_Nuc_Micro	Central_Nuc_Oligo	Central_Nuc_Micro_Inner	Lateral_Nuc_Micro_Inner_Var	Lateral_Num_Astro
BTB-3714	ASD	10	24	R	1552.28	9582110	6425496	8368080	32363123	56738809	1.23937e+07	6.91325e+07	222.124	289.432	250.512	116.743	152.18	1033468	713061	1184247	3703523	1441927	217.552	288.77	259.969	117.976	156.06	2329419	1693611	2245020	8006675	3.80177e+06	245.093	305.459	256.986	114.897	150.678	174389	168663	172307	955239	405527	195.826	279.771	163.769	116.007	127.538	10886533	2332359
UCD H-4-99	ASD	15	12	R	1019	10250509	4729764	10595529	24793645	50369447	1.1297e+07	6.16664e+07	279.263	283.301	375.523	130.88	202.809	1044452	367087	1092523	2202526	1.17348e+06	288.05	267.145	358.666	129.728	201.066	2629390	1212353	2873436	6384538	3139994	278.389	310.224	364.225	129.017	198.247	245142	142767	332892	844766	330578	271.099	244.132	350.695	129.171	191.592	8924766	3852711
AN02736	ASD	15	3	R	1570.54	9210455	4.85505e+06	8.29302e+06	3.32643e+07	5.56228e+07	1.00968e+07	6.57196e+07	254.425	302.718	215.308	132.528	142.843	866902	475028	764131	2.53288e+06	913680	257.254	294.571	234.22	130.946	145.175	2.11168e+06	1.32522e+06	1959263	7805654	2.61361e+06	257.135	324.646	212.742	131.399	142.399	109147	74827.5	110834	472486	317637	243.118	296.247	152.769	121.463	116.806	1.44303e+07	2.80076e+06
AN11206	ASD	16	48	R	1451.68	10480017	5576675	6661993	35501676	58220361	1.04212e+07	6.86415e+07	183.129	204.664	180.878	90.5036	111.347	1026307	499284	644909	2579637	873933	185.816	197.418	158.202	90.8085	103.637	2127291	1189521	1718197	6860201	2563390	182.056	232.354	181.392	89.1692	104.897	254653	188096	108227	785375	396168	191.742	180.569	142.448	88.5638	97.5049	15919874	4121269
AN00764	ASD	20	24	R	1387.73	9580421	6484846	10036797	19849913	45951977	1.24414e+07	5.83934e+07	308.578	265.65	408.998	134.261	163.321	1093129	752753	1214224	1872065	1.46628e+06	316.905	270.611	448.372	132.599	168.675	2583667	1490577	2308933	4454195	3.52109e+06	315.72	262.872	371.896	137.586	169.329	201078	114397	235851	496899	373148	295.724	242.642	484.494	124.276	171.596	8385816	3228539
UMB-4226	ASD	28	18	L	1314.9	7864251	4696391	7564011	27572235	47696888	8.62504e+06	5.63219e+07	237.108	235.118	286.398	109.608	171.331	880786	556909	813641	2539666	770302	248.687	251.716	313.259	108.467	172.139	1807436	1107322	1657412	6615360	2.17946e+06	228.236	215.438	269.975	106.605	154.732	161545	97560	186252	549255	254744	237.323	231.951	211.608	100.326	134.752	9956834	2803545
AN16961	ASD	36	24	L	996.552	7298106	4089938	5789270	23341570	40518884	8.87175e+06	4.93906e+07	274.194	286.219	240.96	103.038	147.005	954060	511723	741565	2480558	874987	291.083	265.614	257.526	104.365	151.5	1876739	903615	1258882	5097317	2099967	282.847	291.967	237.317	101.827	156.442	149948	81315	132789	423733	331488	278.512	276.971	221.457	100.436	128.078	8995496	2318625
AN06746	ASD	44	31	L	1593.86	1.35408e+07	7.97325e+06	9.78974e+06	2.32357e+07	5.45395e+07	1.01886e+07	6.4728e+07	219.584	217.244	238.546	100.251	133.497	1011770	911429	949057	2.0319e+06	1071548	221.678	225.783	221.457	93.6313	116.829	2.52971e+06	1.82231e+06	2.16832e+06	4.85181e+06	2.83494e+06	207.503	220.717	273.235	102.241	133.706	286961	266549	298967	810456	345559	219.289	210.042	190.312	89.547	104.896	7.71702e+06	5.03472e+06
CAL-101	ASD	35	17	L	1152.73						1.23043e+07											1304907										3.16496e+06										389000
UCD H-2-04	Control	11	30	L	1201.2	7203939	7037139	4667304	19299977	38208359	1.03827e+07	4.85911e+07	226.393	229.411	322.98	109.498	132.935	854715	848610	631879	2182578	913299	275.784	216.246	281.652	123.738	127.843	1458500	1669234	1197855	4303408	2.94322e+06	267.099	223.272	286.878	122.837	124.577	170558	168222	75699	569618	254530	257.354	237.759	221.021	113.68	115.951	7978682	2821960
BTB-3830	Control	14	19	L	1511.86	4.89224e+06	4.11944e+06	7.05879e+06	3.1603e+07	4.76735e+07	1.28986e+07	6.05721e+07	200.111	261.793	261.242	112.744	175.527	476051	495313	784247	2.81228e+06	1.47661e+06	200.578	276.316	273.335	117.467	179.872	902778	969460	1.60038e+06	6.69902e+06	3329878	212.757	263.538	257.941	109.773	171.051	64390.3	93923.3	131686	491404	317580	179.615	262.553	222.668	106.468	153.676	9.42093e+06	1.03165e+06
BTB-3831	Control	17	24	L	1421.1	10394443	5546794	8914939	22781424	47637600	12982000	60619600	238.248	265.809	203.01	124.903	150.686	918358	535426	830250	1640168	1106000	244.784	255.112	190.024	126.644	138.849	2175209	1380891	2230200	5413583	2903000	238.36	294.218	215.114	123.19	147.01	219835	146557	198817	616335	548000	230.491	229.838	139.016	119.455	110.664	8703025	3561303
BTB-3851	Control	18	20	L	1355.7	10108295	4639775	7587575	30776045	53111690	11718000	64829690	254.927	252.481	253.329	124.088	141.338	1047230	700692	887289	3575815	1507000	251.659	251.246	259.862	126.177	145.964	2502974	1166578	2037819	8033145	3370000	255.971	267.491	270.545	123.335	140.49	101317	98815	90685	489075	360000	230.219	219.825	175.13	114.311	122.658	10352422	3369181
BTB-3809	Control	24	19	L	1342.82	7.36192e+06	4.80261e+06	6.6732e+06	2.42869e+07	4.31246e+07	1.1706e+07	5.48306e+07	238.382	266.045	269.669	123.217	165.933	778986	590521	678472	2.14849e+06	1.27574e+06	242.735	270.354	262.176	125.353	166.108	1.80536e+06	949271	1.49088e+06	5.62575e+06	3301522	236.664	249.647	289.903	127.24	172.168	74612.3	84273.8	89641.4	419225	380417	225.35	263.414	195.136	116.398	145.757	9.59002e+06	2.375e+06
BTB-4016	Control	25	20	L	1286.77	10142011	4492227	7026501	29839173	51499912	11690000	63189912	248.67	255.292	341.181	125.855	194.005	977716	484947	602273	2123600	1233000	247.659	216.882	318.078	128.3	189.033	2552709	985629	1822351	8126126	3068000	252.691	250.343	324.055	125.885	195.558	169954	83465	186284	499582	286000	241.473	228.276	268.62	111.81	163.832	10937675	3176846
BTB-3849	Control	27	21	L	1446.98	10629228	5059646	9.63046e+06	33036595	5.83559e+07	1.44675e+07	7.28235e+07	237.309	268.681	297.839	125.889	149.239	1.18004e+06	487646	1103674	2.91713e+06	1.50617e+06	247.097	274.71	329.579	139.211	158.521	2.56552e+06	1434648	2.63216e+06	9.15795e+06	4.32942e+06	250.737	258.076	297.602	120.708	147.78	270672	127738	245469	654994	359246	228.958	283.15	263.727	132.012	147.841	13128166	2917608
BTB-3706	Control	27	21	R	1588.2	8909159	3765786	7443668	31456375	51574988	13705000	65279988	179.438	181.453	210.38	74.1543	99.5852	1.02754e+06	359006	824359	2.96456e+06	1414000	175.459	171.464	213.023	74.9473	99.238	1874805	1032797	1830877	8.10677e+06	3707000	172.987	170.798	232.655	70.6825	103.66	229288	85748.3	176675	568247	351000	189.182	191.434	176.182	77.5233	93.5581	11143520	2.56469e+06
BTB-3966	Control	32	17	L	1299.7	11170943	4785336	7362040	25462149	48780468	11821000	60601468	241.73	299.996	281.787	120.149	170.361	1015943	522578	775752	2353224	1234000	245.991	295.07	285.038	117.634	162.701	2619027	1082923	1824491	5773632	3034000	242.576	300.272	301.141	122.901	175.006	202934	103592	175310	525930	346000	245.484	314.838	216.715	116.328	147.768	8993156	3778146
UCD H-19-01	Control	44	26	L	1342.9	9193408	5691440	8263622	37192999	60341469	10748000	71089469	317.923	310.51	311.383	127.422	201.011	897679	601932	869844	3127959	1114000	328.955	296.488	315.555	118.077	187.322	1910893	1271840	1710405	8125994	2364000	315.16	335.473	319.777	124.074	206.254	255346	154910	268965	873853	349000	360.451	314.612	280.868	121.072	170.731	14429820	3491678
Amygdala volume in mm3
Soma and nucleus volumes in µm3
[truncated: 19 more columns]
